# Supplementary material for: Rapid Assay for the Therapeutic Drug Monitoring of Edoxaban
Source: Biomolecules. 2022 Apr 17;12(4):590. doi: 10.3390/biom12040590 (PMC9027065; doi:10.3390/biom12040590)
Supplement: Supplementary file 1 [file biomolecules-12-00590-s001.zip]

Archive with 1 entries (1 files):
- biomolecules-1677310-supplementary-final.pdf
